# Supplementary material for: Construction and analysis of dysregulated lncRNA-associated ceRNA network identified novel lncRNA biomarkers for early diagnosis of human pancreatic cancer
Source: Oncotarget. 2016 Jul 28;7(35):56383–94. doi: 10.18632/oncotarget.10891 (PMC5302921; doi:10.18632/oncotarget.10891)
Supplement: Supplementary file 2 [file oncotarget-07-56383-s002.xls]

## Sheet: mRNA
mRNAs	FC	FDR
NM_004363	33.7	0.09994
NM_005980	30.18	0.09994
NM_002276	27.05	0.09994
NM_005823	26.9	0.09994
NM_002639	22.32	0.09994
NM_007231	20.79	0.09994
NM_005423	17.39	0.09994
NM_003225	14.15	0.09994
NM_016425	12.52	0.09994
NM_014211	11.88	0.09994
NM_001898	11.58	0.09994
NM_001910	10.47	0.09994
NM_005562	10.4	0.09994
NM_005564	9.35	0.09994
NM_025047	8.99	0.09994
NM_001062	8.51	0.09994
NM_002083	8.18	0.09994
NM_012101	8.04	0.09994
NM_015515	7.97	0.09994
NM_024780	7.89	0.09994
NM_020387	7.59	0.09994
NM_144707	7.43	0.09994
NM_018265	6.89	0.09994
NM_000422	6.62	0.09994
NM_025257	6.6	0.09994
NM_024101	6.49	0.09994
NM_003064	6.47	0.09994
NM_006149	6.46	0.09994
NM_005978	6.4	0.09994
NM_001091	6.31	0.09994
NM_006681	6.2	0.09994
NM_017671	6.16	0.09994
NM_024022	6.14	0.09994
NM_002670	6.04	0.09994
NM_024526	6.01	0.09994
NM_004751	5.98	0.09994
NM_002456	5.98	0.09994
NM_024115	5.95	0.09994
NM_018423	5.79	0.09994
NM_000777	5.76	0.09994
NM_024690	5.68	0.09994
NM_002421	5.6	0.09994
NM_005764	5.51	0.09994
NM_004616	5.43	0.09994
NM_007028	5.4	0.09994
NM_001854	5.38	0.09994
NM_000903	5.27	0.09994
NM_006697	5	0.09994
NM_003979	4.99	0.09994
NM_005672	4.96	0.09994
NM_000227	4.84	0.09994
NM_002423	4.79	0.09994
NM_001982	4.77	0.09994
NM_024539	4.74	0.09994
NM_001038	4.7	0.09994
NM_005416	4.58	0.09994
NM_003843	4.57	0.09994
NM_003695	4.54	0.09994
NM_003226	4.52	0.09994
NM_005971	4.45	0.09994
NM_002245	4.42	0.09994
NM_018043	4.41	0.09994
NM_022121	4.4	0.09994
NM_001793	4.39	0.09994
NM_002354	4.34	0.09994
NM_014080	4.33	0.09994
NM_000896	4.31	0.09994
NM_006017	4.24	0.09994
NM_006103	4.19	0.09994
NM_015925	4.19	0.09994
NM_000224	4.17	0.09994
NM_005975	4.16	0.09994
NM_024306	4.15	0.09994
NM_003125	4.11	0.09994
NM_018131	4.08	0.09994
NM_005046	4.07	0.09994
NM_002447	4.06	0.09994
NM_014312	4.06	0.09994
NM_001943	3.98	0.09994
NM_001197	3.96	0.09994
NM_018123	3.94	0.09994
NM_003528	3.93	0.09994
NM_014861	3.93	0.09994
NM_016369	3.92	0.09994
NM_001263	3.9	0.09994
NM_012242	3.9	0.09994
NM_020299	3.9	0.09994
NM_015366	3.89	0.09994
NM_018891	3.86	0.09994
NM_002250	3.82	0.09994
NM_012116	3.81	0.09994
NM_002497	3.8	0.09994
NM_018098	3.78	0.09994
NM_021991	3.76	0.09994
NM_003710	3.7	0.09994
NM_002153	3.6	0.09994
NM_014736	3.59	0.09994
NM_002638	3.57	0.09994
NM_006533	3.57	0.09994
NM_004532	3.55	0.09994
NM_014791	3.53	0.09994
NM_013279	3.46	0.09994
NM_022147	3.45	0.09994
NM_020990	3.43	0.09994
NM_004669	3.42	0.09994
NM_023915	3.4	0.09994
NM_001630	3.39	0.09994
NM_004502	3.35	0.09994
NM_002204	3.33	0.09994
NM_000463	3.33	0.09994
NM_017729	3.31	0.09994
NM_002773	3.3	0.09994
NM_002705	3.27	0.09994
NM_016359	3.26	0.09994
NM_001255	3.26	0.09994
NM_003889	3.24	0.09994
NM_024629	3.23	0.09994
NM_022842	3.22	0.09994
NM_016816	3.22	0.09994
NM_017767	3.2	0.09994
NM_005532	3.2	0.09994
NM_003392	3.18	0.09994
NM_017697	3.17	0.09994
NM_004360	3.17	0.09994
NM_000403	3.17	0.09994
NM_003526	3.16	0.09994
NM_006547	3.16	0.09994
NM_018685	3.15	0.09994
NM_005518	3.15	0.09994
NM_000213	3.13	0.09994
NM_002997	3.11	0.09994
NM_003483	3.1	0.09994
NM_002849	3.08	0.09994
NM_001305	3.07	0.09994
NM_018454	3.07	0.09994
NM_002774	3.06	0.09994
NM_006516	3.05	0.09994
NM_001723	3.04	0.09994
NM_016448	3.02	0.09994
NM_018584	3.02	0.09994
NM_001677	3.01	0.09994
NM_018492	3	0.09994
NM_005709	2.99	0.09994
NM_005196	2.98	0.09994
NM_003657	2.98	0.09994
NM_007057	2.97	0.09994
NM_005114	2.97	0.09994
NM_020127	2.95	0.09994
NM_003516	2.95	0.09994
NM_025034	2.95	0.09994
NM_003536	2.95	0.09994
NM_002091	2.93	0.09994
NM_006615	2.92	0.09994
NM_002203	2.9	0.09994
NM_004289	2.89	0.09994
NM_021027	2.89	0.09994
NM_024727	2.88	0.09994
NM_004591	2.87	0.09994
NM_018351	2.86	0.09994
NM_013281	2.81	0.09994
NM_031308	2.78	0.09994
NM_002358	2.77	0.09994
NM_012485	2.77	0.09994
NM_021101	2.76	0.09994
NM_001072	2.74	0.09994
NM_004428	2.73	0.09994
NM_024302	2.72	0.09994
NM_001046	2.7	0.09994
NM_003561	2.7	0.09994
NM_006398	2.7	0.09994
NM_001322	2.69	0.09994
NM_022073	2.69	0.09994
NM_003981	2.68	0.09994
NM_022873	2.68	0.09994
NM_017636	2.66	0.09994
NM_020037	2.66	0.09994
NM_004207	2.66	0.09994
NM_019093	2.65	0.09994
NM_001323	2.65	0.09994
NM_024320	2.64	0.09994
NM_005733	2.64	0.09994
NM_000089	2.64	0.09994
NM_014750	2.64	0.09994
NM_005863	2.63	0.09994
NM_000817	2.63	0.09994
NM_003389	2.62	0.09994
NM_005558	2.61	0.09994
NM_005101	2.6	0.09994
NM_017855	2.6	0.09994
NM_005940	2.59	0.09994
NM_016548	2.59	0.09994
NM_001644	2.59	0.09994
NM_006890	2.59	0.09994
NM_017648	2.58	0.09994
NM_001211	2.58	0.09994
NM_000771	2.58	0.09994
NM_000494	2.57	0.09994
NM_014715	2.56	0.09994
NM_012310	2.55	0.09994
NM_007019	2.54	0.09994
NM_003318	2.53	0.09994
NM_002407	2.53	0.09994
NM_005245	2.52	0.09994
NM_003733	2.52	0.09994
NM_016445	2.51	0.09994
NM_017947	2.51	0.09994
NM_014624	2.5	0.09994
NM_005358	2.5	0.09994
NM_004503	2.49	0.09994
NM_016619	2.49	0.09994
NM_016629	2.48	0.09994
NM_001899	2.47	0.09994
NM_006101	2.47	0.09994
NM_001954	2.46	0.09994
NM_024642	2.45	0.09994
NM_001712	2.45	0.09994
NM_003607	2.44	0.09994
NM_002318	2.44	0.09994
NM_005498	2.43	0.09994
NM_020183	2.43	0.09994
NM_004701	2.43	0.09994
NM_001878	2.43	0.09994
NM_003236	2.42	0.09994
NM_022346	2.42	0.09994
NM_001056	2.42	0.09994
NM_002842	2.41	0.09994
NM_012153	2.4	0.09994
NM_004523	2.4	0.09994
NM_024712	2.39	0.09994
NM_024563	2.39	0.09994
NM_001047	2.38	0.09994
NM_005490	2.36	0.09994
NM_005069	2.35	0.09994
NM_015993	2.35	0.09994
NM_003524	2.35	0.09994
NM_017821	2.33	0.09994
NM_021067	2.33	0.09994
NM_002555	2.33	0.09994
NM_003887	2.31	0.09994
NM_014428	2.31	0.09994
NM_001307	2.31	0.09994
NM_002252	2.31	0.09994
NM_002534	2.31	0.09994
NM_005629	2.31	0.09994
NM_016185	2.3	0.09994
NM_020156	2.3	0.09994
NM_000094	2.3	0.09994
NM_014352	2.29	0.09994
NM_020672	2.28	0.09994
NM_024723	2.28	0.09994
NM_000196	2.28	0.09994
NM_006548	2.28	0.09994
NM_001450	2.27	0.09994
NM_004772	2.27	0.09994
NM_018287	2.27	0.09994
NM_002349	2.27	0.09994
NM_020208	2.27	0.09994
NM_004695	2.26	0.09994
NM_001071	2.26	0.09994
NM_004852	2.26	0.09994
NM_017695	2.25	0.09994
NM_002589	2.25	0.09994
NM_017681	2.25	0.09994
NM_018530	2.25	0.09994
NM_000346	2.25	0.09994
NM_024680	2.25	0.09994
NM_012415	2.24	0.09994
NM_003523	2.24	0.09994
NM_017445	2.24	0.09994
NM_014275	2.23	0.09994
NM_017893	2.23	0.09994
NM_002999	2.22	0.09994
NM_000694	2.21	0.09994
NM_002346	2.2	0.09994
NM_004237	2.2	0.09994
NM_016931	2.2	0.09994
NM_022772	2.19	0.09994
NM_002224	2.19	0.09994
NM_030777	2.19	0.09994
NM_000505	2.19	0.09994
NM_024939	2.18	0.09994
NM_020436	2.18	0.09994
NM_016339	2.17	0.09994
NM_014951	2.17	0.09994
NM_014799	2.16	0.09994
NM_005585	2.15	0.09994
NM_005620	2.14	0.09994
NM_020639	2.14	0.09994
NM_025214	2.14	0.09994
NM_003525	2.14	0.09994
NM_004431	2.14	0.09994
NM_006820	2.14	0.09994
NM_000050	2.13	0.09994
NM_002653	2.13	0.09994
NM_003816	2.12	0.09994
NM_025024	2.12	0.09994
NM_173674	2.12	0.09994
NM_006663	2.12	0.09994
NM_020182	2.12	0.09994
NM_004949	2.12	0.09994
NM_000295	2.12	0.09994
NM_000210	2.11	0.09994
NM_000888	2.11	0.09994
NM_005865	2.11	0.09994
NM_003823	2.11	0.09994
NM_021978	2.1	0.09994
NM_145702	2.1	0.09994
NM_001168	2.1	0.09994
NM_013989	2.1	0.09994
NM_007196	2.1	0.09994
NM_000393	2.1	0.09994
NM_014256	2.09	0.09994
NM_013233	2.09	0.09994
NM_024592	2.09	0.09994
NM_030766	2.09	0.09994
NM_000772	2.09	0.09994
NM_001338	2.08	0.09994
NM_001710	2.08	0.09994
NM_004856	2.08	0.09994
NM_000676	2.08	0.09994
NM_005130	2.08	0.09994
NM_004524	2.07	0.09994
NM_024090	2.07	0.09994
NM_016426	2.07	0.09994
NM_003725	2.07	0.09994
NM_004039	2.06	0.09994
NM_001110	2.06	0.09994
NM_003633	2.06	0.09994
NM_005567	2.06	0.09994
NM_018214	2.06	0.09994
NM_007036	2.06	0.09994
NM_144652	2.05	0.09994
NM_012339	2.05	0.09994
NM_018952	2.05	0.09994
NM_017654	2.05	0.09994
NM_016354	2.05	0.09994
NM_006846	2.05	0.09994
NM_005227	2.04	0.09994
NM_014584	2.04	0.09994
NM_016027	2.04	0.09994
NM_007150	2.03	0.09994
NM_004116	2.03	0.09994
NM_000305	2.02	0.09994
NM_002275	2.02	0.09994
NM_016234	2.02	0.09994
NM_032876	2.01	0.09994
NM_019851	2.01	0.09994
NM_003326	2.01	0.09994
NM_002654	2	0.09994
NM_012334	2	0.09994
NM_025236	1.99	0.09994
NM_024847	1.99	0.09994
NM_005797	1.99	0.09994
NM_023009	1.99	0.09994
NM_024574	1.99	0.09994
NM_024915	1.99	0.09994
NM_001786	1.99	0.09994
NM_000714	1.98	0.09994
NM_012445	1.98	0.09994
NM_006187	1.97	0.09994
NM_016229	1.97	0.09994
NM_017694	1.97	0.09994
NM_003522	1.97	0.09994
NM_024508	1.97	0.09994
NM_001216	1.97	0.09994
NM_000775	1.96	0.09994
NM_005402	1.95	0.09994
NM_002840	1.95	0.09994
NM_080735	1.95	0.09994
NM_018050	1.95	0.09994
NM_021039	1.94	0.09994
NM_002966	1.94	0.09994
NM_023938	1.93	0.09994
NM_153344	1.93	0.09994
NM_004219	1.93	0.09994
NM_021127	1.93	0.09994
NM_005987	1.93	0.09994
NM_000930	1.93	0.09994
NM_016010	1.92	0.09994
NM_006410	1.92	0.09994
NM_001747	1.92	0.09994
NM_004999	1.92	0.09994
NM_001975	1.92	0.09994
NM_006393	1.92	0.09994
NM_005544	1.91	0.09994
NM_003035	1.91	0.09994
NM_000716	1.91	0.09994
NM_006855	1.91	0.09994
NM_021953	1.91	0.09994
NM_004456	1.91	0.09994
NM_017459	1.91	0.09994
NM_001331	1.9	0.09994
NM_033669	1.9	0.09994
NM_005451	1.9	0.09994
NM_006470	1.9	0.09994
NM_004991	1.9	0.09994
NM_014875	1.9	0.09994
NM_004415	1.9	0.09994
NM_004696	1.9	0.09994
NM_000048	1.89	0.09994
NM_000100	1.89	0.09994
NM_020242	1.89	0.09994
NM_017523	1.89	0.09994
NM_022450	1.88	0.09994
NM_024729	1.88	0.09994
NM_001769	1.88	0.09994
NM_007011	1.87	0.09994
NM_017423	1.87	0.09994
NM_013451	1.87	0.09994
NM_001452	1.87	0.09994
NM_012105	1.87	0.09994
NM_018365	1.87	0.09994
NM_000666	1.86	0.09994
NM_024616	1.86	0.09994
NM_001153	1.86	0.09994
NM_005716	1.85	0.09994
NM_016002	1.85	0.09994
NM_001109	1.85	0.09994
NM_021622	1.84	0.09994
NM_005896	1.84	0.09994
NM_033467	1.84	0.09994
NM_017604	1.84	0.09994
NM_001724	1.84	0.09994
NM_030804	1.84	0.09994
NM_017434	1.84	0.09994
NM_012449	1.83	0.09994
NM_017726	1.83	0.09994
NM_003104	1.82	0.09994
NM_000745	1.82	0.09994
NM_005167	1.82	0.09994
NM_006482	1.82	0.09994
NM_003313	1.82	0.09994
NM_003866	1.82	0.09994
NM_018728	1.82	0.09994
NM_016817	1.82	0.09994
NM_024880	1.82	0.09994
NM_004721	1.81	0.09994
NM_002862	1.81	0.09994
NM_015869	1.81	0.09994
NM_019012	1.8	0.09994
NM_007210	1.8	0.09994
NM_016315	1.79	0.09994
NM_024650	1.78	0.09994
NM_006305	1.78	0.09994
NM_014762	1.78	0.09994
NM_002192	1.78	0.09994
NM_006437	1.77	0.09994
NM_001988	1.77	0.09994
NM_017515	1.77	0.09994
NM_025084	1.77	0.09994
NM_003475	1.77	0.09994
NM_024777	1.77	0.09994
NM_022127	1.77	0.09994
NM_024081	1.76	0.09994
NM_015140	1.76	0.09994
NM_018140	1.76	0.09994
NM_017631	1.76	0.09994
NM_018985	1.76	0.09994
NM_018204	1.76	0.09994
NM_013296	1.76	0.09994
NM_000574	1.76	0.09994
NM_007219	1.75	0.09994
NM_025061	1.75	0.09994
NM_005496	1.75	0.09994
NM_018063	1.75	0.09994
NM_024299	1.75	0.09994
NM_018725	1.75	0.09994
NM_014498	1.74	0.09994
NM_031219	1.74	0.09994
NM_004472	1.74	0.09994
NM_018934	1.74	0.09994
NM_017977	1.73	0.09994
NM_024307	1.73	0.09994
NM_000034	1.73	0.09994
NM_025045	1.73	0.09994
NM_001548	1.73	0.09994
NM_001282	1.72	0.09994
NM_003810	1.72	0.09994
NM_001813	1.72	0.09994
NM_017425	1.71	0.09994
NM_022152	1.71	0.09994
NM_016361	1.71	0.09994
NM_018495	1.71	0.09994
NM_001809	1.71	0.09994
NM_017429	1.7	0.09994
NM_022071	1.7	0.09994
NM_018270	1.7	0.09994
NM_004658	1.7	0.09994
NM_002829	1.7	0.09994
NM_014109	1.7	0.09994
NM_018342	1.7	0.09994
NM_005268	1.7	0.09994
NM_022743	1.69	0.09994
NM_018102	1.69	0.09994
NM_005724	1.69	0.09994
NM_002462	1.69	0.09994
NM_001903	1.68	0.09994
NM_021066	1.68	0.09994
NM_000852	1.68	0.09994
NM_003564	1.68	0.09994
NM_014935	1.68	0.09994
NM_003600	1.68	0.09994
NM_030664	1.68	0.09994
NM_003107	1.67	0.09994
NM_001834	1.67	0.09994
NM_018153	1.67	0.09994
NM_016647	1.67	0.09994
NM_001407	1.67	0.09994
NM_022090	1.67	0.09994
NM_000691	1.67	0.09994
NM_012391	1.67	0.09994
NM_006618	1.66	0.09994
NM_025139	1.66	0.09994
NM_018276	1.66	0.09994
NM_024902	1.66	0.09994
NM_003088	1.66	0.09994
NM_014328	1.65	0.09994
NM_004087	1.65	0.09994
NM_000376	1.65	0.09994
NM_017752	1.65	0.09994
NM_006314	1.65	0.09994
NM_001189	1.65	0.09994
NM_004339	1.64	0.09994
NM_017458	1.64	0.09994
NM_006099	1.64	0.09994
NM_003628	1.64	0.09994
NM_004240	1.64	0.09994
NM_005380	1.64	0.09994
NM_005342	1.64	0.09994
NM_015976	1.64	0.09994
NM_000950	1.64	0.09994
NM_015198	1.64	0.09994
NM_021724	1.63	0.09994
NM_016326	1.63	0.09994
NM_006270	1.63	0.09994
NM_006455	1.63	0.09994
NM_024796	1.63	0.09994
NM_080736	1.63	0.09994
NM_002213	1.63	0.09994
NM_017912	1.63	0.09994
NM_015310	1.63	0.09994
NM_002570	1.63	0.09994
NM_024808	1.63	0.09994
NM_001562	1.63	0.09994
NM_022725	1.62	0.09994
NM_020184	1.62	0.09994
NM_014811	1.62	0.09994
NM_003158	1.62	0.09994
NM_000916	1.62	0.09994
NM_002131	1.62	0.09994
NM_024062	1.61	0.09994
NM_007274	1.61	0.09994
NM_015254	1.61	0.09994
NM_017779	1.61	0.09994
NM_002056	1.61	0.09994
NM_005242	1.61	0.09994
NM_014068	1.61	0.09994
NM_006884	1.61	0.09994
NM_003772	1.6	0.09994
NM_004120	1.6	0.09994
NM_007097	1.6	0.09994
NM_021065	1.6	0.09994
NM_004055	1.6	0.09994
NM_024577	1.6	0.09994
NM_018410	1.6	0.09994
NM_022119	1.59	0.09994
NM_017793	1.59	0.09994
NM_005799	1.58	0.09994
NM_000511	1.58	0.09994
NM_004295	1.58	0.09994
NM_019027	1.58	0.09994
NM_016657	1.58	0.09994
NM_024772	1.58	0.09994
NM_016951	1.58	0.09994
NM_023944	1.58	0.09994
NM_022336	1.58	0.09994
NM_001084	1.57	0.09994
NM_004444	1.57	0.09994
NM_018964	1.57	0.09994
NM_003567	1.57	0.09994
NM_001856	1.57	0.09994
NM_031299	1.57	0.09994
NM_003688	1.57	0.09994
NM_024113	1.56	0.09994
NM_005435	1.56	0.09994
NM_007254	1.56	0.09994
NM_002583	1.56	0.09994
NM_004163	1.56	0.09994
NM_019086	1.56	0.09994
NM_024940	1.56	0.09994
NM_004526	1.56	0.09994
NM_030577	1.56	0.09994
NM_005524	1.56	0.09994
NM_012079	1.56	0.09994
NM_017957	1.56	0.09994
NM_014297	1.55	0.09994
NM_024779	1.55	0.09994
NM_001909	1.55	0.09994
NM_019034	1.55	0.09994
NM_018840	1.54	0.09994
NM_021103	1.54	0.09994
NM_014051	1.54	0.09994
NM_004642	1.53	0.09994
NM_012396	1.53	0.09994
NM_005186	1.53	0.09994
NM_014171	1.53	0.09994
NM_002875	1.53	0.09994
NM_001283	1.53	0.09994
NM_002821	1.53	0.09994
NM_006579	1.53	0.09994
NM_030666	1.53	0.09994
NM_006869	1.53	0.09994
NM_017975	1.53	0.09994
NM_006670	1.53	0.09994
NM_009587	1.52	0.09994
NM_025176	1.52	0.09994
NM_003258	1.52	0.09994
NM_017740	1.52	0.09994
NM_024628	1.52	0.09994
NM_001540	1.52	0.09994
NM_022168	1.52	0.09994
NM_004357	1.51	0.09994
NM_017540	1.51	0.09994
NM_025153	1.51	0.09994
NM_006397	1.51	0.09994
NM_002413	1.51	0.09994
NM_005414	1.51	0.09994
NM_003774	1.51	0.09994
NM_000637	1.5	0.09994
NM_001826	1.5	0.09994
NM_000593	1.5	0.09994
NM_006240	1.5	0.09994
NM_018621	0.67	0.09994
NM_001108	0.67	0.09994
NM_016511	0.67	0.09994
NM_003954	0.67	0.09994
NM_003653	0.66	0.09994
NM_015960	0.66	0.09994
NM_015571	0.66	0.09994
NM_005655	0.66	0.09994
NM_012096	0.65	0.09994
NM_014292	0.65	0.09994
NM_014824	0.65	0.09994
NM_004117	0.65	0.09994
NM_001731	0.65	0.09994
NM_022817	0.65	0.09994
NM_003620	0.64	0.09994
NM_003793	0.64	0.09994
NM_021209	0.64	0.09994
NM_012461	0.64	0.09994
NM_012238	0.64	0.09994
NM_004119	0.64	0.09994
NM_014918	0.64	0.09994
NM_014900	0.64	0.09994
NM_017614	0.64	0.09994
NM_022117	0.63	0.09994
NM_001718	0.63	0.09994
NM_004906	0.63	0.09994
NM_139052	0.63	0.09994
NM_017719	0.63	0.09994
NM_005875	0.63	0.09994
NM_022659	0.63	0.09994
NM_000051	0.63	0.09994
NM_017593	0.63	0.09994
NM_005890	0.63	0.09994
NM_005124	0.62	0.09994
NM_000314	0.62	0.09994
NM_021727	0.62	0.09994
NM_003132	0.62	0.09994
NM_000851	0.62	0.09994
NM_007256	0.62	0.09994
NM_002912	0.61	0.09994
NM_024756	0.61	0.09994
NM_001557	0.61	0.09994
NM_004836	0.6	0.09994
NM_022490	0.6	0.09994
NM_005160	0.6	0.09994
NM_005670	0.6	0.09994
NM_006636	0.6	0.09994
NM_005509	0.6	0.09994
NM_014959	0.6	0.09994
NM_013300	0.6	0.09994
NM_014061	0.6	0.09994
NM_004758	0.59	0.09994
NM_024658	0.59	0.09994
NM_003189	0.59	0.09994
NM_024552	0.59	0.09994
NM_001431	0.59	0.09994
NM_012417	0.59	0.09994
NM_024636	0.59	0.09994
NM_001148	0.58	0.09994
NM_018664	0.58	0.09994
NM_172193	0.58	0.09994
NM_002616	0.58	0.09994
NM_000389	0.58	0.09994
NM_006564	0.58	0.09994
NM_001280	0.58	0.09994
NM_003102	0.58	0.09994
NM_024512	0.58	0.09994
NM_001066	0.58	0.09994
NM_001912	0.58	0.09994
NM_001977	0.58	0.09994
NM_006228	0.58	0.09994
NM_005491	0.57	0.09994
NM_002229	0.57	0.09994
NM_001637	0.57	0.09994
NM_003819	0.57	0.09994
NM_022977	0.57	0.09994
NM_018961	0.57	0.09994
NM_005145	0.56	0.09994
NM_004205	0.56	0.09994
NM_005542	0.56	0.09994
NM_005574	0.56	0.09994
NM_002436	0.56	0.09994
NM_015559	0.56	0.09994
NM_001860	0.56	0.09994
NM_002112	0.56	0.09994
NM_016337	0.56	0.09994
NM_012214	0.56	0.09994
NM_001146	0.56	0.09994
NM_006718	0.56	0.09994
NM_017913	0.55	0.09994
NM_002599	0.55	0.09994
NM_005211	0.55	0.09994
NM_014832	0.55	0.09994
NM_016293	0.55	0.09994
NM_001392	0.55	0.09994
NM_000579	0.55	0.09994
NM_000877	0.55	0.09994
NM_000161	0.55	0.09994
NM_002228	0.55	0.09994
NM_002656	0.55	0.09994
NM_003275	0.55	0.09994
NM_002009	0.55	0.09994
NM_000156	0.55	0.09994
NM_000878	0.55	0.09994
NM_005565	0.55	0.09994
NM_004848	0.55	0.09994
NM_024837	0.54	0.09994
NM_004682	0.54	0.09994
NM_005813	0.54	0.09994
NM_006079	0.54	0.09994
NM_000459	0.54	0.09994
NM_002110	0.54	0.09994
NM_017831	0.53	0.09994
NM_002514	0.53	0.09994
NM_015474	0.53	0.09994
NM_002515	0.53	0.09994
NM_005907	0.53	0.09994
NM_005080	0.53	0.09994
NM_004527	0.53	0.09994
NM_001864	0.53	0.09994
NM_019885	0.53	0.09994
NM_004271	0.53	0.09994
NM_005045	0.53	0.09994
NM_022349	0.53	0.09994
NM_003853	0.52	0.09994
NM_007203	0.52	0.09994
NM_007023	0.52	0.09994
NM_004657	0.52	0.09994
NM_003005	0.52	0.09994
NM_023926	0.52	0.09994
NM_014767	0.52	0.09994
NM_005780	0.52	0.09994
NM_018326	0.52	0.09994
NM_000399	0.52	0.09994
NM_016459	0.52	0.09994
NM_025090	0.51	0.09994
NM_005874	0.51	0.09994
NM_014037	0.51	0.09994
NM_005475	0.51	0.09994
NM_000803	0.51	0.09994
NM_001911	0.51	0.09994
NM_001995	0.51	0.09994
NM_173648	0.51	0.09994
NM_004522	0.51	0.09994
NM_006343	0.51	0.09994
NM_022083	0.51	0.09994
NM_017734	0.51	0.09994
NM_016242	0.51	0.09994
NM_012104	0.51	0.09994
NM_004731	0.51	0.09994
NM_000340	0.51	0.09994
NM_015136	0.5	0.09994
NM_013257	0.5	0.09994
NM_002448	0.5	0.09994
NM_015833	0.5	0.09994
NM_024064	0.5	0.09994
NM_024693	0.5	0.09994
NM_013447	0.5	0.09994
NM_002727	0.5	0.09994
NM_030820	0.5	0.09994
NM_021813	0.5	0.09994
NM_024697	0.49	0.09994
NM_021122	0.49	0.09994
NM_006840	0.49	0.09994
NM_004844	0.49	0.09994
NM_005822	0.49	0.09994
NM_001945	0.49	0.09994
NM_030778	0.49	0.09994
NM_005525	0.49	0.09994
NM_004665	0.49	0.09994
NM_001393	0.49	0.09994
NM_000560	0.49	0.09994
NM_001783	0.49	0.09994
NM_001759	0.49	0.09994
NM_000732	0.49	0.09994
NM_002539	0.48	0.09994
NM_002621	0.48	0.09994
NM_032817	0.48	0.09994
NM_022837	0.48	0.09994
NM_023107	0.48	0.09994
NM_024900	0.48	0.09994
NM_003319	0.48	0.09994
NM_012072	0.48	0.09994
NM_006227	0.48	0.09994
NM_005816	0.48	0.09994
NM_003855	0.48	0.09994
NM_004877	0.48	0.09994
NM_006344	0.48	0.09994
NM_004418	0.48	0.09994
NM_004513	0.48	0.09994
NM_006152	0.48	0.09994
NM_001766	0.48	0.09994
NM_000201	0.48	0.09994
NM_002003	0.47	0.09994
NM_019105	0.47	0.09994
NM_018384	0.47	0.09994
NM_000132	0.47	0.09994
NM_005204	0.47	0.09994
NM_021963	0.47	0.09994
NM_003175	0.47	0.09994
NM_014737	0.47	0.09994
NM_024730	0.47	0.09994
NM_003039	0.47	0.09994
NM_007268	0.47	0.09994
NM_005014	0.47	0.09994
NM_003206	0.47	0.09994
NM_007177	0.46	0.09994
NM_017709	0.46	0.09994
NM_001295	0.46	0.09994
NM_005746	0.46	0.09994
NM_020163	0.46	0.09994
NM_000717	0.46	0.09994
NM_003151	0.46	0.09994
NM_005461	0.46	0.09994
NM_023914	0.46	0.09994
NM_017923	0.46	0.09994
NM_000397	0.46	0.09994
NM_000129	0.46	0.09994
NM_017805	0.45	0.09994
NM_004895	0.45	0.09994
NM_002029	0.45	0.09994
NM_003877	0.45	0.09994
NM_030569	0.45	0.09994
NM_023929	0.45	0.09994
NM_006290	0.45	0.09994
NM_006159	0.45	0.09994
NM_001242	0.45	0.09994
NM_002923	0.45	0.09994
NM_024801	0.45	0.09994
NM_002507	0.44	0.09994
NM_005031	0.44	0.09994
NM_005248	0.44	0.09994
NM_006748	0.44	0.09994
NM_003278	0.44	0.09994
NM_002222	0.44	0.09994
NM_003062	0.44	0.09994
NM_014033	0.44	0.09994
NM_003608	0.44	0.09994
NM_025113	0.44	0.09994
NM_007360	0.44	0.09994
NM_014795	0.44	0.09994
NM_000609	0.44	0.09994
NM_000685	0.44	0.09994
NM_005951	0.44	0.09994
NM_000055	0.44	0.09994
NM_003407	0.43	0.09994
NM_030751	0.43	0.09994
NM_005953	0.43	0.09994
NM_005756	0.43	0.09994
NM_021111	0.43	0.09994
NM_004734	0.43	0.09994
NM_000237	0.43	0.09994
NM_001803	0.43	0.09994
NM_001523	0.42	0.09994
NM_003881	0.42	0.09994
NM_021960	0.42	0.09994
NM_000565	0.42	0.09994
NM_012328	0.42	0.09994
NM_001206	0.42	0.09994
NM_014880	0.42	0.09994
NM_002984	0.42	0.09994
NM_003570	0.42	0.09994
NM_005950	0.42	0.09994
NM_001774	0.42	0.09994
NM_002467	0.41	0.09994
NM_000753	0.41	0.09994
NM_001881	0.41	0.09994
NM_000647	0.41	0.09994
NM_017424	0.41	0.09994
NM_001558	0.41	0.09994
NM_002664	0.41	0.09994
NM_017718	0.41	0.09994
NM_002666	0.41	0.09994
NM_014848	0.41	0.09994
NM_002983	0.41	0.09994
NM_001674	0.41	0.09994
NM_002104	0.41	0.09994
NM_002310	0.4	0.09994
NM_007116	0.4	0.09994
NM_000024	0.4	0.09994
NM_016588	0.4	0.09994
NM_001736	0.4	0.09994
NM_016206	0.4	0.09994
NM_001063	0.4	0.09994
NM_020482	0.4	0.09994
NM_005410	0.4	0.09994
NM_002017	0.4	0.09994
NM_000591	0.4	0.09994
NM_003856	0.4	0.09994
NM_006561	0.4	0.09994
NM_002432	0.4	0.09994
NM_018460	0.4	0.09994
NM_002965	0.4	0.09994
NM_006931	0.4	0.09994
NM_002838	0.4	0.09994
NM_004105	0.4	0.09994
NM_001400	0.39	0.09994
NM_005187	0.39	0.09994
NM_013343	0.39	0.09994
NM_002258	0.39	0.09994
NM_000633	0.39	0.09994
NM_001964	0.39	0.09994
NM_002600	0.39	0.09994
NM_004944	0.39	0.09994
NM_013308	0.39	0.09994
NM_006498	0.39	0.09994
NM_014800	0.38	0.09994
NM_022454	0.38	0.09994
NM_000125	0.38	0.09994
NM_001423	0.38	0.09994
NM_005952	0.38	0.09994
NM_002450	0.38	0.09994
NM_003246	0.38	0.09994
NM_006682	0.38	0.09994
NM_006139	0.38	0.09994
NM_000702	0.38	0.09994
NM_000558	0.38	0.09994
NM_000655	0.38	0.09994
NM_002133	0.37	0.09994
NM_005384	0.37	0.09994
NM_016164	0.37	0.09994
NM_003037	0.37	0.09994
NM_004417	0.37	0.09994
NM_002246	0.37	0.09994
NM_006981	0.36	0.09994
NM_014059	0.36	0.09994
NM_006763	0.36	0.09994
NM_000049	0.36	0.09994
NM_001554	0.36	0.09994
NM_021136	0.36	0.09994
NM_000602	0.36	0.09994
NM_013231	0.36	0.09994
NM_006486	0.36	0.09994
NM_002135	0.35	0.09994
NM_005627	0.35	0.09994
NM_003991	0.35	0.09994
NM_018555	0.35	0.09994
NM_015675	0.35	0.09994
NM_012307	0.35	0.09994
NM_024711	0.35	0.09994
NM_006329	0.35	0.09994
NM_005335	0.35	0.09994
NM_002738	0.35	0.09994
NM_007351	0.34	0.09994
NM_024021	0.34	0.09994
NM_001449	0.33	0.09994
NM_005110	0.32	0.09994
NM_004867	0.32	0.09994
NM_022136	0.32	0.09994
NM_003012	0.32	0.09994
NM_001801	0.31	0.09994
NM_004166	0.31	0.09994
NM_004010	0.31	0.09994
NM_002736	0.31	0.09994
NM_000300	0.31	0.09994
NM_020249	0.3	0.09994
NM_024633	0.3	0.09994
NM_003956	0.3	0.09994
NM_004244	0.3	0.09994
NM_004430	0.3	0.09994
NM_004951	0.3	0.09994
NM_000576	0.29	0.09994
NM_005328	0.29	0.09994
NM_024426	0.29	0.09994
NM_000163	0.29	0.09994
NM_006006	0.29	0.09994
NM_000909	0.29	0.09994
NM_006307	0.29	0.09994
NM_006183	0.29	0.09994
NM_001937	0.28	0.09994
NM_000361	0.28	0.09994
NM_006186	0.28	0.09994
NM_006741	0.28	0.09994
NM_019891	0.28	0.09994
NM_030817	0.27	0.09994
NM_000115	0.27	0.09994
NM_006211	0.26	0.09994
NM_004615	0.26	0.09994
NM_000415	0.25	0.09994
NM_006614	0.24	0.09994
NM_001159	0.24	0.09994
NM_002036	0.22	0.09994
NM_000954	0.22	0.09994
NM_000072	0.22	0.09994
NM_002084	0.21	0.09994
NM_001928	0.21	0.09994
NM_002964	0.21	0.09994
NM_000587	0.21	0.09994
NM_014057	0.2	0.09994
NM_005621	0.18	0.09994
NM_007168	0.18	0.09994
NM_001442	0.18	0.09994
NM_004797	0.17	0.09994
NM_001832	0.16	0.09994
NM_006732	0.14	0.09994
NM_000936	0.14	0.09994
NM_000450	0.13	0.09994
NM_001971	0.13	0.09994
NM_000600	0.081	0.09994
NM_002852	0.054	0.09994

## Sheet: miRNA
miRNAs	FC	FDR
hsa-miR-200a-3p	13.31	0.09589
hsa-miR-135b-5p	10.85	0.09589
hsa-miR-21-5p	10.67	0.09589
hsa-miR-200b-3p	9.26	0.09589
hsa-miR-192-5p	8.14	0.09589
hsa-miR-429	7.5	0.09589
hsa-miR-135a-5p	5.18	0.09589
hsa-miR-31-5p	4.97	0.09589
hsa-miR-31-3p	4.74	0.09589
hsa-miR-200c-3p	4.64	0.09589
hsa-miR-194-5p	4.41	0.09589
hsa-miR-141-3p	4.32	0.09589
hsa-miR-192-3p	4.09	0.09589
hsa-miR-222-3p	4	0.09589
hsa-miR-190a-5p	3.91	0.09589
hsa-miR-10a-5p	3.88	0.09589
hsa-let-7a-5p	3.68	0.09589
hsa-miR-182-5p	3.61	0.09589
hsa-miR-96-5p	3.56	0.09589
hsa-miR-215	3.53	0.09589
hsa-miR-34a-5p	3.5	0.09589
hsa-miR-28-5p	3.39	0.09589
hsa-let-7f-5p	3.31	0.09589
hsa-miR-30b-5p	3.03	0.09589
hsa-let-7d-5p	2.96	0.09589
hsa-miR-203a-3p	2.86	0.09589
hsa-miR-196b-5p	2.85	0.09589
hsa-miR-34b-5p	2.73	0.09589
hsa-miR-23a-3p	2.7	0.09589
hsa-miR-147b	2.69	0.09589
hsa-miR-210	2.66	0.09589
hsa-miR-338-5p	2.51	0.09589
hsa-miR-224-5p	2.51	0.09589
hsa-miR-1248	2.45	0.09589
hsa-let-7f-1-3p	2.28	0.09589
hsa-miR-523-3p	2.27	0.09589
hsa-miR-183-5p	2.17	0.09589
hsa-miR-21-3p	2.16	0.09589
hsa-miR-425-5p	2.12	0.09589
hsa-miR-34c-5p	2.07	0.09589
hsa-miR-34a-3p	1.97	0.09589
hsa-miR-22-3p	1.97	0.09589
hsa-miR-141-5p	1.96	0.09589
hsa-miR-299-5p	1.87	0.09589
hsa-miR-301b-3p	1.79	0.09589
hsa-miR-621	1.77	0.09589
hsa-miR-345-5p	1.76	0.09589
hsa-miR-1262	0.6	0.09589
hsa-miR-612	0.55	0.09589
hsa-miR-1252	0.55	0.09589
hsa-miR-27a-5p	0.54	0.09589
hsa-miR-509-3-5p	0.53	0.09589
hsa-miR-921	0.53	0.09589
hsa-miR-520a-5p	0.52	0.09589
hsa-miR-184	0.49	0.09589
hsa-miR-1258	0.49	0.09589
hsa-miR-299-3p	0.49	0.09589
hsa-miR-510	0.48	0.09589
hsa-miR-296-3p	0.48	0.09589
hsa-miR-425-3p	0.46	0.09589
hsa-miR-1182	0.46	0.09589
hsa-miR-551b-5p	0.46	0.09589
hsa-miR-629-5p	0.45	0.09589
hsa-miR-488-5p	0.45	0.09589
hsa-miR-611	0.45	0.09589
hsa-miR-23a-5p	0.44	0.09589
hsa-miR-557	0.44	0.09589
hsa-miR-92a-2-5p	0.44	0.09589
hsa-miR-193b-5p	0.43	0.09589
hsa-miR-518e-5p/hsa-miR-519a-5p/hsa-miR-519b-5p/hsa-miR-519c-5p/hsa-miR-522-5p/hsa-miR-523-5p	0.42	0.09589
hsa-miR-631	0.42	0.09589
hsa-miR-518d-5p/hsa-miR-520c-5p/hsa-miR-526a	0.41	0.09589
hsa-miR-516a-3p/hsa-miR-516b-3p	0.41	0.09589
hsa-miR-518a-5p/hsa-miR-527	0.41	0.09589
hsa-miR-125b-1-3p	0.4	0.09589
hsa-miR-572	0.4	0.09589
hsa-miR-508-5p	0.4	0.09589
hsa-miR-135a-3p	0.38	0.09589
hsa-miR-155-5p	0.36	0.09589
hsa-miR-30c-1-3p	0.36	0.09589
hsa-miR-542-5p	0.36	0.09589
hsa-miR-513b	0.35	0.09589
hsa-miR-204-5p	0.35	0.09589
hsa-miR-675-5p	0.33	0.09589
hsa-miR-671-5p	0.31	0.09589
hsa-miR-552	0.3	0.09589
hsa-miR-1275	0.18	0.09589

## Sheet: lncRNAs
lncRNAs	FC	FDR
ENSG00000268833.1	48.46	0.09713
ENSG00000253972.4	10.15	0.09713
ENSG00000245694.7	8.38	0.09713
ENSG00000261312.1	6.63	0.09713
ENSG00000235770.4	5.8	0.09713
ENSG00000261183.4	4.52	0.09713
ENSG00000279535.1	4.38	0.09713
ENSG00000269821.1	3.89	0.09713
ENSG00000267879.1	3.56	0.09713
ENSG00000267026.4	3.42	0.09713
ENSG00000280064.1	3.13	0.09713
ENSG00000255306.1	3.12	0.09713
ENSG00000225376.4	3.12	0.09713
ENSG00000267149.2	2.88	0.09713
ENSG00000224218.1	2.81	0.09713
ENSG00000245311.2	2.78	0.09713
ENSG00000227617.7	2.76	0.09713
ENSG00000223947.1	2.67	0.09713
ENSG00000237036.4	2.63	0.09713
ENSG00000250602.4	2.57	0.09713
ENSG00000246859.2	2.47	0.09713
ENSG00000213904.7	2.46	0.09713
ENSG00000257354.2	2.45	0.09713
ENSG00000275180.1	2.45	0.09713
ENSG00000254154.7	2.4	0.09713
ENSG00000267265.4	2.4	0.09713
ENSG00000228748.2	2.39	0.09713
ENSG00000206573.7	2.33	0.09713
ENSG00000275585.1	2.28	0.09713
ENSG00000234899.8	2.25	0.09713
ENSG00000236526.1	2.24	0.09713
ENSG00000240618.1	2.21	0.09713
ENSG00000251018.2	2.2	0.09713
ENSG00000244649.3	2.19	0.09713
ENSG00000278936.1	2.18	0.09713
ENSG00000235872.2	2.12	0.09713
ENSG00000225855.5	2.11	0.09713
ENSG00000214248.2	2.11	0.09713
ENSG00000280046.1	2.11	0.09713
ENSG00000241158.4	2.11	0.09713
ENSG00000228065.9	1.96	0.09713
ENSG00000254721.1	1.87	0.09713
ENSG00000223745.6	1.86	0.09713
ENSG00000279296.1	1.83	0.09713
ENSG00000259052.1	1.81	0.09713
ENSG00000230148.7	1.78	0.09713
ENSG00000237281.1	1.76	0.09713
ENSG00000224743.5	1.67	0.09713
ENSG00000230782.1	1.64	0.09713
ENSG00000227210.1	1.63	0.09713
ENSG00000259172.1	1.62	0.09713
ENSG00000267322.2	1.57	0.09713
ENSG00000232767.1	0.59	0.09713
ENSG00000257524.4	0.58	0.09713
ENSG00000235910.1	0.58	0.09713
ENSG00000203605.3	0.54	0.09713
ENSG00000255478.1	0.54	0.09713
ENSG00000260257.2	0.5	0.09713
ENSG00000253736.1	0.48	0.09713
ENSG00000233806.6	0.46	0.09713
ENSG00000235978.5	0.43	0.09713
ENSG00000262211.1	0.43	0.09713
ENSG00000259007.1	0.42	0.09713
ENSG00000258407.1	0.42	0.09713
ENSG00000224660.1	0.42	0.09713
ENSG00000254409.1	0.41	0.09713
ENSG00000272477.1	0.4	0.09713
ENSG00000197934.7	0.4	0.09713
ENSG00000232692.1	0.4	0.09713
ENSG00000267328.1	0.39	0.09713
ENSG00000276107.1	0.36	0.09713
ENSG00000225420.1	0.33	0.09713
ENSG00000253629.1	0.33	0.09713
ENSG00000224730.1	0.3	0.09713
ENSG00000236283.2	0.29	0.09713
ENSG00000232451.1	0.26	0.09713
ENSG00000130600.14	0.26	0.09713
ENSG00000244558.4	0.22	0.09713
