# Supplementary material for: Construction and analysis of dysregulated lncRNA-associated ceRNA network identified novel lncRNA biomarkers for early diagnosis of human pancreatic cancer
Source: Oncotarget. 2016 Jul 28;7(35):56383–94. doi: 10.18632/oncotarget.10891 (PMC5302921; doi:10.18632/oncotarget.10891)
Supplement: Supplementary file 3 [file oncotarget-07-56383-s003.xls]

## Sheet: Dysregulated competing triplets
miRNAs	lncRNAs	mRNAs
hsa-miR-612	ENSG00000223947.1	NM_000048
hsa-miR-612	ENSG00000223947.1	NM_000210
hsa-miR-612	ENSG00000223947.1	NM_000494
hsa-miR-612	ENSG00000223947.1	NM_001263
hsa-miR-612	ENSG00000223947.1	NM_001283
hsa-miR-612	ENSG00000223947.1	NM_001305
hsa-miR-612	ENSG00000223947.1	NM_001331
hsa-miR-513b	ENSG00000223947.1	NM_001450
hsa-miR-612	ENSG00000223947.1	NM_001452
hsa-miR-612	ENSG00000223947.1	NM_002203
hsa-miR-513b	ENSG00000223947.1	NM_002849
hsa-miR-513b	ENSG00000223947.1	NM_002862
hsa-miR-513b	ENSG00000223947.1	NM_002999
hsa-miR-612	ENSG00000223947.1	NM_003236
hsa-miR-513b	ENSG00000223947.1	NM_003389
hsa-miR-513b	ENSG00000223947.1	NM_003816
hsa-miR-513b	ENSG00000223947.1	NM_003887
hsa-miR-513b	ENSG00000223947.1	NM_003889
hsa-miR-513b	ENSG00000223947.1	NM_004339
hsa-miR-612	ENSG00000223947.1	NM_004642
hsa-miR-513b	ENSG00000223947.1	NM_004999
hsa-miR-513b	ENSG00000223947.1	NM_005069
hsa-miR-513b	ENSG00000223947.1	NM_005358
hsa-miR-612	ENSG00000223947.1	NM_005498
hsa-miR-612	ENSG00000223947.1	NM_005558
hsa-miR-612	ENSG00000223947.1	NM_005562
hsa-miR-612	ENSG00000223947.1	NM_005716
hsa-miR-513b	ENSG00000223947.1	NM_005896
hsa-miR-513b	ENSG00000223947.1	NM_006099
hsa-miR-612	ENSG00000223947.1	NM_006615
hsa-miR-513b	ENSG00000223947.1	NM_006618
hsa-miR-513b	ENSG00000223947.1	NM_006667
hsa-miR-513b	ENSG00000223947.1	NM_006855
hsa-miR-513b	ENSG00000223947.1	NM_007231
hsa-miR-513b	ENSG00000223947.1	NM_012116
hsa-miR-513b	ENSG00000223947.1	NM_013233
hsa-miR-513b	ENSG00000223947.1	NM_014256
hsa-miR-612	ENSG00000223947.1	NM_015254
hsa-miR-612	ENSG00000223947.1	NM_016010
hsa-miR-513b	ENSG00000223947.1	NM_016229
hsa-miR-513b	ENSG00000223947.1	NM_016395
hsa-miR-513b	ENSG00000223947.1	NM_016548
hsa-miR-513b	ENSG00000223947.1	NM_017671
hsa-miR-612	ENSG00000223947.1	NM_017671
hsa-miR-513b	ENSG00000223947.1	NM_017694
hsa-miR-612	ENSG00000223947.1	NM_017767
hsa-miR-612	ENSG00000223947.1	NM_018265
hsa-miR-513b	ENSG00000223947.1	NM_019069
hsa-miR-513b	ENSG00000223947.1	NM_022121
hsa-miR-612	ENSG00000223947.1	NM_022152
hsa-miR-513b	ENSG00000223947.1	NM_022842
hsa-miR-612	ENSG00000223947.1	NM_022842
hsa-miR-513b	ENSG00000223947.1	NM_023009
hsa-miR-612	ENSG00000223947.1	NM_023009
hsa-miR-513b	ENSG00000223947.1	NM_023938
hsa-miR-612	ENSG00000223947.1	NM_023938
hsa-miR-513b	ENSG00000223947.1	NM_024090
hsa-miR-513b	ENSG00000223947.1	NM_024306
hsa-miR-612	ENSG00000223947.1	NM_024592
hsa-miR-513b	ENSG00000223947.1	NM_024592
hsa-miR-513b	ENSG00000223947.1	NM_024642
hsa-miR-612	ENSG00000223947.1	NM_024780
hsa-miR-612	ENSG00000223947.1	NM_024847
hsa-miR-513b	ENSG00000223947.1	NM_024956
hsa-miR-612	ENSG00000223947.1	NM_030777
hsa-miR-612	ENSG00000223947.1	NM_144707
hsa-miR-513b	ENSG00000223947.1	NM_144707
hsa-miR-301b-3p	ENSG00000224660.1	NM_000125
hsa-miR-301b-3p	ENSG00000224660.1	NM_000459
hsa-miR-301b-3p	ENSG00000224660.1	NM_000587
hsa-miR-301b-3p	ENSG00000224660.1	NM_001400
hsa-miR-301b-3p	ENSG00000224660.1	NM_001731
hsa-miR-301b-3p	ENSG00000224660.1	NM_004430
hsa-miR-301b-3p	ENSG00000224660.1	NM_004844
hsa-miR-301b-3p	ENSG00000224660.1	NM_006307
hsa-miR-301b-3p	ENSG00000224660.1	NM_012214
hsa-miR-301b-3p	ENSG00000224660.1	NM_013257
hsa-miR-301b-3p	ENSG00000224660.1	NM_015675
hsa-miR-301b-3p	ENSG00000224660.1	NM_017709
hsa-miR-301b-3p	ENSG00000224660.1	NM_021136
hsa-miR-301b-3p	ENSG00000224660.1	NM_022117
hsa-miR-612	ENSG00000240618.1	NM_000048
hsa-miR-612	ENSG00000240618.1	NM_000210
hsa-miR-612	ENSG00000240618.1	NM_000494
hsa-miR-612	ENSG00000240618.1	NM_001197
hsa-miR-612	ENSG00000240618.1	NM_001263
hsa-miR-612	ENSG00000240618.1	NM_001283
hsa-miR-612	ENSG00000240618.1	NM_001305
hsa-miR-612	ENSG00000240618.1	NM_001331
hsa-miR-612	ENSG00000240618.1	NM_001452
hsa-miR-612	ENSG00000240618.1	NM_002203
hsa-miR-612	ENSG00000240618.1	NM_003236
hsa-miR-612	ENSG00000240618.1	NM_005498
hsa-miR-612	ENSG00000240618.1	NM_005558
hsa-miR-612	ENSG00000240618.1	NM_005562
hsa-miR-612	ENSG00000240618.1	NM_005716
hsa-miR-612	ENSG00000240618.1	NM_006470
hsa-miR-612	ENSG00000240618.1	NM_006615
hsa-miR-612	ENSG00000240618.1	NM_014251
hsa-miR-612	ENSG00000240618.1	NM_015254
hsa-miR-612	ENSG00000240618.1	NM_016357
hsa-miR-612	ENSG00000240618.1	NM_017671
hsa-miR-612	ENSG00000240618.1	NM_017767
hsa-miR-612	ENSG00000240618.1	NM_018265
hsa-miR-612	ENSG00000240618.1	NM_022152
hsa-miR-612	ENSG00000240618.1	NM_022842
hsa-miR-612	ENSG00000240618.1	NM_023009
hsa-miR-612	ENSG00000240618.1	NM_023938
hsa-miR-612	ENSG00000240618.1	NM_024592
hsa-miR-612	ENSG00000240618.1	NM_024780
hsa-miR-612	ENSG00000240618.1	NM_024847
hsa-miR-612	ENSG00000240618.1	NM_144707
hsa-miR-520a-5p	ENSG00000245311.2	NM_000511
hsa-miR-510	ENSG00000245311.2	NM_000694
hsa-miR-510	ENSG00000245311.2	NM_000745
hsa-miR-520a-5p	ENSG00000245311.2	NM_000903
hsa-miR-520a-5p	ENSG00000245311.2	NM_000950
hsa-miR-510	ENSG00000245311.2	NM_001071
hsa-miR-510	ENSG00000245311.2	NM_001084
hsa-miR-520a-5p	ENSG00000245311.2	NM_001168
hsa-miR-510	ENSG00000245311.2	NM_001168
hsa-miR-510	ENSG00000245311.2	NM_001282
hsa-miR-520a-5p	ENSG00000245311.2	NM_001282
hsa-miR-520a-5p	ENSG00000245311.2	NM_001305
hsa-miR-520a-5p	ENSG00000245311.2	NM_001793
hsa-miR-520a-5p	ENSG00000245311.2	NM_001834
hsa-miR-520a-5p	ENSG00000245311.2	NM_001903
hsa-miR-520a-5p	ENSG00000245311.2	NM_002056
hsa-miR-510	ENSG00000245311.2	NM_002349
hsa-miR-510	ENSG00000245311.2	NM_002675
hsa-miR-510	ENSG00000245311.2	NM_002705
hsa-miR-520a-5p	ENSG00000245311.2	NM_002773
hsa-miR-520a-5p	ENSG00000245311.2	NM_002774
hsa-miR-520a-5p	ENSG00000245311.2	NM_002862
hsa-miR-520a-5p	ENSG00000245311.2	NM_002997
hsa-miR-520a-5p	ENSG00000245311.2	NM_003064
hsa-miR-520a-5p	ENSG00000245311.2	NM_003236
hsa-miR-510	ENSG00000245311.2	NM_003887
hsa-miR-510	ENSG00000245311.2	NM_003981
hsa-miR-520a-5p	ENSG00000245311.2	NM_003981
hsa-miR-520a-5p	ENSG00000245311.2	NM_004087
hsa-miR-520a-5p	ENSG00000245311.2	NM_004163
hsa-miR-510	ENSG00000245311.2	NM_004360
hsa-miR-520a-5p	ENSG00000245311.2	NM_004360
hsa-miR-520a-5p	ENSG00000245311.2	NM_004431
hsa-miR-520a-5p	ENSG00000245311.2	NM_004523
hsa-miR-520a-5p	ENSG00000245311.2	NM_005245
hsa-miR-520a-5p	ENSG00000245311.2	NM_005558
hsa-miR-510	ENSG00000245311.2	NM_005672
hsa-miR-520a-5p	ENSG00000245311.2	NM_005797
hsa-miR-520a-5p	ENSG00000245311.2	NM_005975
hsa-miR-520a-5p	ENSG00000245311.2	NM_006099
hsa-miR-510	ENSG00000245311.2	NM_006187
hsa-miR-520a-5p	ENSG00000245311.2	NM_006451
hsa-miR-520a-5p	ENSG00000245311.2	NM_006855
hsa-miR-510	ENSG00000245311.2	NM_007057
hsa-miR-520a-5p	ENSG00000245311.2	NM_007097
hsa-miR-520a-5p	ENSG00000245311.2	NM_012101
hsa-miR-520a-5p	ENSG00000245311.2	NM_012310
hsa-miR-520a-5p	ENSG00000245311.2	NM_012339
hsa-miR-520a-5p	ENSG00000245311.2	NM_014762
hsa-miR-510	ENSG00000245311.2	NM_014762
hsa-miR-510	ENSG00000245311.2	NM_016045
hsa-miR-520a-5p	ENSG00000245311.2	NM_017515
hsa-miR-510	ENSG00000245311.2	NM_017631
hsa-miR-520a-5p	ENSG00000245311.2	NM_017654
hsa-miR-510	ENSG00000245311.2	NM_017654
hsa-miR-520a-5p	ENSG00000245311.2	NM_017671
hsa-miR-520a-5p	ENSG00000245311.2	NM_018265
hsa-miR-510	ENSG00000245311.2	NM_018265
hsa-miR-520a-5p	ENSG00000245311.2	NM_018351
hsa-miR-520a-5p	ENSG00000245311.2	NM_018423
hsa-miR-520a-5p	ENSG00000245311.2	NM_018840
hsa-miR-520a-5p	ENSG00000245311.2	NM_018992
hsa-miR-510	ENSG00000245311.2	NM_020184
hsa-miR-520a-5p	ENSG00000245311.2	NM_022071
hsa-miR-510	ENSG00000245311.2	NM_022842
hsa-miR-520a-5p	ENSG00000245311.2	NM_022842
hsa-miR-520a-5p	ENSG00000245311.2	NM_024592
hsa-miR-510	ENSG00000245311.2	NM_024642
hsa-miR-520a-5p	ENSG00000245311.2	NM_024779
hsa-miR-520a-5p	ENSG00000245311.2	NM_030777
hsa-miR-510	ENSG00000245311.2	NM_030777
hsa-miR-520a-5p	ENSG00000245311.2	NM_031308
hsa-miR-510	ENSG00000245311.2	NM_144707
hsa-miR-513b	ENSG00000246859.2	NM_000376
hsa-miR-513b	ENSG00000246859.2	NM_000393
hsa-miR-513b	ENSG00000246859.2	NM_001189
hsa-miR-513b	ENSG00000246859.2	NM_001450
hsa-miR-513b	ENSG00000246859.2	NM_001856
hsa-miR-513b	ENSG00000246859.2	NM_003326
hsa-miR-513b	ENSG00000246859.2	NM_003816
hsa-miR-513b	ENSG00000246859.2	NM_003887
hsa-miR-513b	ENSG00000246859.2	NM_004339
hsa-miR-513b	ENSG00000246859.2	NM_004999
hsa-miR-513b	ENSG00000246859.2	NM_005069
hsa-miR-513b	ENSG00000246859.2	NM_005358
hsa-miR-513b	ENSG00000246859.2	NM_005402
hsa-miR-513b	ENSG00000246859.2	NM_005797
hsa-miR-513b	ENSG00000246859.2	NM_006099
hsa-miR-513b	ENSG00000246859.2	NM_006855
hsa-miR-513b	ENSG00000246859.2	NM_007150
hsa-miR-513b	ENSG00000246859.2	NM_007231
hsa-miR-513b	ENSG00000246859.2	NM_012101
hsa-miR-513b	ENSG00000246859.2	NM_014791
hsa-miR-513b	ENSG00000246859.2	NM_016229
hsa-miR-513b	ENSG00000246859.2	NM_017523
hsa-miR-513b	ENSG00000246859.2	NM_017654
hsa-miR-513b	ENSG00000246859.2	NM_017671
hsa-miR-513b	ENSG00000246859.2	NM_022121
hsa-miR-513b	ENSG00000246859.2	NM_022842
hsa-miR-513b	ENSG00000246859.2	NM_023938
hsa-miR-513b	ENSG00000246859.2	NM_024306
hsa-miR-513b	ENSG00000246859.2	NM_024592
hsa-miR-513b	ENSG00000246859.2	NM_144707
hsa-miR-612	ENSG00000255306.1	NM_000048
hsa-miR-612	ENSG00000255306.1	NM_000210
hsa-miR-612	ENSG00000255306.1	NM_000494
hsa-miR-612	ENSG00000255306.1	NM_001263
hsa-miR-612	ENSG00000255306.1	NM_001283
hsa-miR-612	ENSG00000255306.1	NM_001305
hsa-miR-612	ENSG00000255306.1	NM_001331
hsa-miR-612	ENSG00000255306.1	NM_001452
hsa-miR-612	ENSG00000255306.1	NM_002203
hsa-miR-612	ENSG00000255306.1	NM_002654
hsa-miR-612	ENSG00000255306.1	NM_003107
hsa-miR-612	ENSG00000255306.1	NM_003236
hsa-miR-612	ENSG00000255306.1	NM_005380
hsa-miR-612	ENSG00000255306.1	NM_005498
hsa-miR-612	ENSG00000255306.1	NM_005558
hsa-miR-612	ENSG00000255306.1	NM_005562
hsa-miR-612	ENSG00000255306.1	NM_005716
hsa-miR-612	ENSG00000255306.1	NM_006615
hsa-miR-612	ENSG00000255306.1	NM_012101
hsa-miR-612	ENSG00000255306.1	NM_012396
hsa-miR-612	ENSG00000255306.1	NM_014251
hsa-miR-612	ENSG00000255306.1	NM_015254
hsa-miR-612	ENSG00000255306.1	NM_016010
hsa-miR-612	ENSG00000255306.1	NM_017671
hsa-miR-612	ENSG00000255306.1	NM_017767
hsa-miR-612	ENSG00000255306.1	NM_018265
hsa-miR-612	ENSG00000255306.1	NM_022152
hsa-miR-612	ENSG00000255306.1	NM_022842
hsa-miR-612	ENSG00000255306.1	NM_023938
hsa-miR-612	ENSG00000255306.1	NM_024780
hsa-miR-612	ENSG00000255306.1	NM_024847
hsa-miR-612	ENSG00000255306.1	NM_030777
hsa-miR-612	ENSG00000255306.1	NM_144707
hsa-miR-513b	ENSG00000261312.1	NM_001211
hsa-miR-513b	ENSG00000261312.1	NM_001450
hsa-miR-513b	ENSG00000261312.1	NM_002497
hsa-miR-513b	ENSG00000261312.1	NM_002618
hsa-miR-513b	ENSG00000261312.1	NM_002849
hsa-miR-513b	ENSG00000261312.1	NM_002862
hsa-miR-513b	ENSG00000261312.1	NM_002999
hsa-miR-513b	ENSG00000261312.1	NM_003389
hsa-miR-513b	ENSG00000261312.1	NM_003816
hsa-miR-513b	ENSG00000261312.1	NM_003887
hsa-miR-513b	ENSG00000261312.1	NM_004237
hsa-miR-513b	ENSG00000261312.1	NM_004339
hsa-miR-513b	ENSG00000261312.1	NM_004999
hsa-miR-513b	ENSG00000261312.1	NM_005069
hsa-miR-513b	ENSG00000261312.1	NM_005342
hsa-miR-513b	ENSG00000261312.1	NM_005358
hsa-miR-513b	ENSG00000261312.1	NM_005402
hsa-miR-513b	ENSG00000261312.1	NM_005797
hsa-miR-513b	ENSG00000261312.1	NM_006099
hsa-miR-513b	ENSG00000261312.1	NM_006698
hsa-miR-513b	ENSG00000261312.1	NM_006855
hsa-miR-513b	ENSG00000261312.1	NM_007231
hsa-miR-513b	ENSG00000261312.1	NM_012101
hsa-miR-513b	ENSG00000261312.1	NM_012116
hsa-miR-513b	ENSG00000261312.1	NM_013233
hsa-miR-513b	ENSG00000261312.1	NM_014256
hsa-miR-513b	ENSG00000261312.1	NM_014791
hsa-miR-513b	ENSG00000261312.1	NM_016229
hsa-miR-513b	ENSG00000261312.1	NM_016531
hsa-miR-513b	ENSG00000261312.1	NM_017523
hsa-miR-513b	ENSG00000261312.1	NM_017654
hsa-miR-513b	ENSG00000261312.1	NM_017671
hsa-miR-513b	ENSG00000261312.1	NM_019069
hsa-miR-513b	ENSG00000261312.1	NM_022346
hsa-miR-513b	ENSG00000261312.1	NM_022842
hsa-miR-513b	ENSG00000261312.1	NM_023009
hsa-miR-513b	ENSG00000261312.1	NM_023938
hsa-miR-513b	ENSG00000261312.1	NM_024090
hsa-miR-513b	ENSG00000261312.1	NM_024306
hsa-miR-513b	ENSG00000261312.1	NM_024592
hsa-miR-513b	ENSG00000261312.1	NM_024956
hsa-miR-513b	ENSG00000261312.1	NM_144707
