# Supplementary material for: Construction and analysis of dysregulated lncRNA-associated ceRNA network identified novel lncRNA biomarkers for early diagnosis of human pancreatic cancer
Source: Oncotarget. 2016 Jul 28;7(35):56383–94. doi: 10.18632/oncotarget.10891 (PMC5302921; doi:10.18632/oncotarget.10891)
Supplement: Supplementary file 4 [file oncotarget-07-56383-s004.xls]

## Sheet: Enriched GO terms
Category	Term	PValue	Genes	Fold Enrichment
GOTERM_BP_FAT	GO:0048386~positive regulation of retinoic acid receptor signaling pathway	0.0178095	NM_006470, NM_000125	110.885
GOTERM_BP_FAT	GO:0051299~centrosome separation	0.0353043	NM_002497, NM_004523	55.4426
GOTERM_BP_FAT	GO:0046683~response to organophosphorus	0.0353043	NM_001071, NM_006470	55.4426
GOTERM_BP_FAT	GO:0043526~neuroprotection	0.00673026	NM_014762, NM_003816, NM_000125	23.7611
GOTERM_BP_FAT	GO:0030330~DNA damage response, signal transduction by p53 class mediator	0.0224176	NM_004999, NM_012396, NM_002675	12.7945
GOTERM_BP_FAT	GO:0009636~response to toxin	0.00021	NM_007231, NM_001071, NM_000903, NM_006470, NM_002997, NM_004360	10.9067
GOTERM_BP_FAT	GO:0007093~mitotic cell cycle checkpoint	0.00663872	NM_004087, NM_007057, NM_002675, NM_001211	10.3149
GOTERM_BP_FAT	GO:0007051~spindle organization	0.00753539	NM_007057, NM_003981, NM_001211, NM_004523	9.85647
GOTERM_BP_FAT	GO:0000070~mitotic sister chromatid segregation	0.0410211	NM_022346, NM_002497, NM_007057	9.24044
GOTERM_BP_FAT	GO:0000819~sister chromatid segregation	0.0431169	NM_022346, NM_002497, NM_007057	8.9907
GOTERM_BP_FAT	GO:0051222~positive regulation of protein transport	0.0220852	NM_006470, NM_003326, NM_004360, NM_003816	6.62001
GOTERM_BP_FAT	GO:0007229~integrin-mediated signaling pathway	0.024757	NM_000210, NM_002203, NM_001856, NM_003816	6.3363
GOTERM_BP_FAT	GO:0007160~cell-matrix adhesion	0.0082906	NM_000459, NM_000210, NM_002203, NM_000494, NM_003816	6.22951
GOTERM_BP_FAT	GO:0000075~cell cycle checkpoint	0.00895262	NM_004087, NM_007057, NM_001168, NM_002675, NM_001211	6.0926
GOTERM_BP_FAT	GO:0030522~intracellular receptor-mediated signaling pathway	0.0295803	NM_000376, NM_001450, NM_002675, NM_000125	5.91388
GOTERM_BP_FAT	GO:0031589~cell-substrate adhesion	0.0115386	NM_000459, NM_000210, NM_002203, NM_000494, NM_003816	5.65741
GOTERM_BP_FAT	GO:0043281~regulation of caspase activity	0.0337706	NM_014762, NM_001168, NM_004360, NM_002675	5.61444
GOTERM_BP_FAT	GO:0007059~chromosome segregation	0.0359753	NM_022346, NM_002497, NM_007057, NM_001168	5.47581
GOTERM_BP_FAT	GO:0052548~regulation of endopeptidase activity	0.037105	NM_014762, NM_001168, NM_004360, NM_002675	5.40904
GOTERM_BP_FAT	GO:0031960~response to corticosteroid stimulus	0.040602	NM_002773, NM_002997, NM_000048, NM_003816	5.21813
GOTERM_BP_FAT	GO:0052547~regulation of peptidase activity	0.0418036	NM_014762, NM_001168, NM_004360, NM_002675	5.15745
GOTERM_BP_FAT	GO:0007346~regulation of mitotic cell cycle	0.00242643	NM_004087, NM_002497, NM_007057, NM_001168, NM_002675, NM_003236, NM_001211	5.10656
GOTERM_BP_FAT	GO:0048015~phosphoinositide-mediated signaling	0.04426	NM_001071, NM_007057, NM_001400, NM_001211	5.04024
GOTERM_BP_FAT	GO:0043523~regulation of neuron apoptosis	0.0467871	NM_000903, NM_014762, NM_003816, NM_000125	4.92823
GOTERM_BP_FAT	GO:0006979~response to oxidative stress	0.0158866	NM_000903, NM_014762, NM_002997, NM_002675, NM_003816, NM_005896	4.05678
GOTERM_BP_FAT	GO:0016337~cell-cell adhesion	0.000829	NM_000459, NM_004087, NM_005797, NM_001331, NM_001793, NM_001305, NM_005358, NM_004360, NM_005245, NM_003816	4.01758
GOTERM_BP_FAT	GO:0000226~microtubule cytoskeleton organization	0.0428879	NM_002497, NM_007057, NM_003981, NM_001211, NM_004523	3.77161
GOTERM_BP_FAT	GO:0008544~epidermis development	0.0247377	NM_002705, NM_000393, NM_014762, NM_005562, NM_000494, NM_003816	3.61582
GOTERM_BP_FAT	GO:0006605~protein targeting	0.0127409	NM_004339, NM_015254, NM_004999, NM_005716, NM_002675, NM_002618, NM_005498	3.61022
GOTERM_BP_FAT	GO:0007017~microtubule-based process	0.00764587	NM_002497, NM_012310, NM_015254, NM_007057, NM_003981, NM_002618, NM_001211, NM_004523	3.50625
GOTERM_BP_FAT	GO:0048545~response to steroid hormone stimulus	0.0290177	NM_002773, NM_002997, NM_000048, NM_003816, NM_000125, NM_005896	3.46516
GOTERM_BP_FAT	GO:0007398~ectoderm development	0.0331258	NM_002705, NM_000393, NM_014762, NM_005562, NM_000494, NM_003816	3.34327
GOTERM_BP_FAT	GO:0043086~negative regulation of catalytic activity	0.0122046	NM_015675, NM_000903, NM_001400, NM_014762, NM_001168, NM_004844, NM_012116, NM_001211	3.20246
GOTERM_BP_FAT	GO:0007155~cell adhesion	1.37e-05	NM_001903, NM_004087, NM_001331, NM_001793, NM_001305, NM_002203, NM_000210, NM_005358, NM_006307, NM_000494, NM_004360, NM_005245, NM_000459, NM_005797, NM_017671, NM_001400, NM_005562, NM_001856, NM_022121, NM_003816	3.16815
GOTERM_BP_FAT	GO:0022610~biological adhesion	1.4e-05	NM_001903, NM_004087, NM_001331, NM_001793, NM_001305, NM_002203, NM_000210, NM_005358, NM_006307, NM_000494, NM_004360, NM_005245, NM_000459, NM_005797, NM_017671, NM_001400, NM_005562, NM_001856, NM_022121, NM_003816	3.16363
GOTERM_BP_FAT	GO:0007067~mitosis	0.047549	NM_022346, NM_002497, NM_007057, NM_001168, NM_001211, NM_004523	3.02414
GOTERM_BP_FAT	GO:0000280~nuclear division	0.047549	NM_022346, NM_002497, NM_007057, NM_001168, NM_001211, NM_004523	3.02414
GOTERM_BP_FAT	GO:0009725~response to hormone stimulus	0.00566581	NM_006099, NM_006470, NM_002203, NM_002773, NM_002997, NM_000048, NM_001450, NM_003816, NM_000125, NM_005896	3.0214
GOTERM_BP_FAT	GO:0051726~regulation of cell cycle	0.00973	NM_004087, NM_015675, NM_002497, NM_007057, NM_001168, NM_002675, NM_003236, NM_001211, NM_022117	3.01501

## Sheet: Enriched KEGG pathway
Category	Term	PValue	Genes	Fold Enrichment
KEGG_PATHWAY	hsa04520:Adherens junction	0.0393594	NM_001903, NM_001331, NM_005358, NM_004360	5.17953
KEGG_PATHWAY	hsa04514:Cell adhesion molecules (CAMs)	0.00907946	NM_001793, NM_001305, NM_002999, NM_000210, NM_002997, NM_004360	4.53209
KEGG_PATHWAY	hsa04512:ECM-receptor interaction	0.00128996	NM_000393, NM_005562, NM_002999, NM_000210, NM_002203, NM_002997	7.12185
KEGG_PATHWAY	hsa05200:Pathways in cancer	0.00109715	NM_006099, NM_001903, NM_005402, NM_001168, NM_005562, NM_000210, NM_002203, NM_004360, NM_002675, NM_012116, NM_003236	3.34379
