# Supplementary material for: Construction and analysis of dysregulated lncRNA-associated ceRNA network identified novel lncRNA biomarkers for early diagnosis of human pancreatic cancer
Source: Oncotarget. 2016 Jul 28;7(35):56383–94. doi: 10.18632/oncotarget.10891 (PMC5302921; doi:10.18632/oncotarget.10891)
Supplement: Supplementary file 5 [file oncotarget-07-56383-s005.xls]

## Sheet: Sheet1
ID Gene Name Species
NM_006187 2'-5'-oligoadenylate synthetase 3(OAS3) Homo sapiens
NM_014762 24-dehydrocholesterol reductase(DHCR24) Homo sapiens
NM_001197 BCL2-interacting killer(BIK) Homo sapiens
NM_001211 BUB1 mitotic checkpoint serine/threonine kinase B(BUB1B) Homo sapiens
NM_005716 GIPC PDZ domain containing family member 1(GIPC1) Homo sapiens
NM_016531 Kruppel-like factor 3 (basic)(KLF3) Homo sapiens
NM_005358 LIM domain 7(LMO7) Homo sapiens
NM_000903 NAD(P)H dehydrogenase, quinone 1(NQO1) Homo sapiens
NM_002497 NIMA related kinase 2(NEK2) Homo sapiens
NM_022121 PERP, TP53 apoptosis effector(PERP) Homo sapiens
NM_016045 PRELI domain containing 3B(PRELID3B) Homo sapiens
NM_007057 ZW10 interacting kinetochore protein(ZWINT) Homo sapiens
NM_001168 baculoviral IAP repeat containing 5(BIRC5) Homo sapiens
NM_004360 cadherin 1(CDH1) Homo sapiens
NM_001793 cadherin 3(CDH3) Homo sapiens
NM_006615 calpain 9(CAPN9) Homo sapiens
NM_000745 cholinergic receptor nicotinic alpha 5 subunit(CHRNA5) Homo sapiens
NM_000587 complement component 7(C7) Homo sapiens
NM_000125 estrogen receptor 1(ESR1) Homo sapiens
NM_001452 forkhead box F2(FOXF2) Homo sapiens
NM_000511 fucosyltransferase 2(FUT2) Homo sapiens
NM_002056 glutamine--fructose-6-phosphate transaminase 1(GFPT1) Homo sapiens
NM_015675 growth arrest and DNA damage inducible beta(GADD45B) Homo sapiens
NM_002203 integrin subunit alpha 2(ITGA2) Homo sapiens
NM_000210 integrin subunit alpha 6(ITGA6) Homo sapiens
NM_005896 isocitrate dehydrogenase 1 (NADP+)(IDH1) Homo sapiens
NM_002774 kallikrein related peptidase 6(KLK6) Homo sapiens
NM_004523 kinesin family member 11(KIF11) Homo sapiens
NM_012214 mannosyl (alpha-1,3-)-glycoprotein beta-1,4-N-acetylglucosaminyltransferase, isozyme A(MGAT4A) Homo sapiens
NM_003889 nuclear receptor subfamily 1 group I member 2(NR1I2) Homo sapiens
NM_024642 polypeptide N-acetylgalactosaminyltransferase 12(GALNT12) Homo sapiens
NM_002675 promyelocytic leukemia(PML) Homo sapiens
NM_005672 prostate stem cell antigen(PSCA) Homo sapiens
NM_013233 serine/threonine kinase 39(STK39) Homo sapiens
NM_018423 serine/threonine/tyrosine kinase 1(STYK1) Homo sapiens
NM_001071 thymidylate synthetase(TYMS) Homo sapiens
NM_003236 transforming growth factor alpha(TGFA) Homo sapiens
NM_024780 transmembrane channel like 5(TMC5) Homo sapiens
NM_003326 tumor necrosis factor superfamily member 4(TNFSF4) Homo sapiens
NM_000376 vitamin D (1,25- dihydroxyvitamin D3) receptor(VDR) Homo sapiens
